# Supplementary material for: Characterizing properties of non-estrogenic substituted bisphenol analogs using high throughput microscopy and image analysis
Source: PLoS One. 2017 Jul 13;12(7):e0180141. doi: 10.1371/journal.pone.0180141 (PMC5509144; doi:10.1371/journal.pone.0180141)
Supplement: S1 Data — Excel worksheet containing oringal and normalized data used to generate summary figures. (XLSX) [file pone.0180141.s001.xlsx]

## Sheet: Figure 2B
Source Data For Figure 2B
Compound	Compound Only	Error	Compound + E2	Error
DMSO	0	0	100	1.448
E2	100	2.245	102.024	1.445
4HT	90.23	2.243	125.655	6.257
BZA	106.144	2.246	135.875	6.231
BPA	69.358	2.237	96.372	5.597
2,2' BPA	1.103	1.283	83.542	6.031
BGF	0.42	0.752	107.301	6.495
CHDM-4-HBA	0.564	0.908	18.598	6.139
HydroQ	0.6	0.941	84.808	6.02
TMBPF	0.624	0.963	59.732	6.111
TMBPF-DGE	0.634	0.971	100.239	11.377
TMBPF-ER	0.057	0.163	100.239	11.377
Raw Data For Figure 2B
Compound	Compound Only	Error	Compound + E2	Error
DMSO	1.233	0.704	70.454	1.02
E2	69.123	1.552	71.861	1.018
4HT	62.49	1.553	88.295	4.396
BZA	73.295	1.551	95.402	4.375
BPA	48.32	1.558	67.931	3.945
2,2' BPA	1.981	2.305	59.008	4.26
BGF	1.518	2.72	75.531	4.572
CHDM-4-HBA	1.616	2.599	13.844	4.57
HydroQ	1.64	2.572	59.889	4.251
TMBPF	1.657	2.555	42.45	4.343
TMBPF-DGE	1.663	2.549	70.62	8.015
TMBPF-ER	1.271	3.659	70.62	8.015
Media	1.2327		0.911

## Sheet: Figure 2C
Source Data For Figure 2C
Compound	Compound Only	Error
DMSO	0.102	0.41
E2	100	1.256
4HT	102.351	1.257
BZA	109.705	1.257
BPA	88.039	1.255
2,2' BPA	0.478	0.563
BGF	0.213	0.333
CHDM-4-HBA	1.975	0.971
HydroQ	0.267	0.391
TMBPF	0.422	0.525
TMBPF-DGE	0.61	0.64
TMBPF-ER	0.011	0.025
Raw Data For Figure 2C
Compound	Compound Only	Error
DMSO	0.572	2.298
E2	71.328	0.896
4HT	72.993	0.896
BZA	78.202	0.896
BPA	62.856	0.896
2,2' BPA	0.839	0.987
BGF	0.651	1.018
CHDM-4-HBA	1.899	0.934
HydroQ	0.689	1.01
TMBPF	0.799	0.992
TMBPF-DGE	0.932	0.977
TMBPF-ER	0.508	1.1
Media	0.5

## Sheet: Figure 2D
Source Data For Figure 2D
	E2		BPA		2,2'-BPA		BGF		CHDM-4-HBA		HydroQ		TMBPF		TMBPF-DGE		TMBPF-ER
Concentration (log)	Response	Error	Response	Error	Response	Error	Response	Error	Response	Error	Response	Error	Response	Error	Response	Error	Response	Error
-5.301	100	0.471	69.614	4.421	1.929	0.266	1.252	0.282	1.396	0.216	1.431	0.144	1.455	0.248	1.464	0.281	0.78	0.224
-6.301	92.042	2.639	1.058	0.514	1.692	0.18	1.681	0.337	1.982	0.186	1.522	0.208	1.397	0.154	1.52	0.246	0.994	0.317
-7.301	91.006	2.336	1.522	0.453	1.735	0.178	2.023	0.209	1.35	0.155	1.642	0.403	1.843	0.214	0.844	0.132	1.349	0.268
-8.301	73.856	5.973	0.997	0.27	1.537	0.357	1.453	0.122	1.596	0.203	1.197	0.338	1.078	0.081	1.653	0.315	1.561	0.546
-9.301	22.812	2.099	0.701	0.295	1.856	0.416	1.95	0.5	1.12	0.161	1.393	0.45	1.145	0.275	1.201	0.024	1.13	0.253
-10.301	1.369	0.374	1.099	0.313	1.207	0.195	2.044	0.402	1.01	0.217	1.515	0.275	0.823	0.116	1.929	0.351	1.168	0.304
Raw Data For Figure 2D
	E2		BPA		2,2'-BPA		BGF		CHDM-4-HBA		HydroQ		TMBPF		TMBPF-DGE		TMBPF-ER
Concentration (log)	Response	Error	Response	Error	Response	Error	Response	Error	Response	Error	Response	Error	Response	Error	Response	Error	Response	Error
-5.301	69.123	0.326	48.494	3.08	2.542	0.35	2.082	0.469	2.18	0.337	2.204	0.222	2.22	0.378	2.226	0.428	1.762	0.507
-6.301	63.721	1.827	1.951	0.947	2.381	0.253	2.373	0.476	2.578	0.242	2.266	0.31	2.181	0.24	2.264	0.366	1.907	0.608
-7.301	63.017	1.617	2.265	0.674	2.41	0.247	2.605	0.269	2.148	0.246	2.347	0.576	2.484	0.288	1.805	0.282	2.148	0.428
-8.301	51.374	4.155	1.909	0.517	2.275	0.528	2.219	0.186	2.315	0.295	2.045	0.578	1.964	0.148	2.354	0.448	2.292	0.802
-9.301	16.719	1.539	1.708	0.719	2.492	0.559	2.556	0.655	1.993	0.286	2.178	0.703	2.01	0.483	2.048	0.041	2	0.448
-10.301	2.162	0.59	1.978	0.563	2.051	0.331	2.62	0.515	1.918	0.411	2.26	0.41	1.791	0.252	2.542	0.462	2.025	0.527
Media	1.232

## Sheet: Figure 2E
Source Data For Figure 2E
Compound	SRC-3	Error	RNAPII	Error
DMSO	98.3252	0.98685	99.3119	0.955346
E2	100	1.4136	100	1.40604
4HT	77.44	4.43457	77.9958	4.41706
BZA	77.24	4.23611	62.1247	4.38954
BPA	107.212	4.35226	106.323	4.39498
2,2' BPA	101.84	4.32827	103.248	4.31086
BGF	90.5234	4.2294	109.898	4.43014
CHDM-4-HBA	87.6655	4.24207	0.03902	4.2352
HydroQ	109.837	4.29141	101.358	4.27261
TMBPF	101.426	4.27624	102.918	4.37366
TMBPF-DGE	92.7358	4.27742	101.148	4.31507
TMBPF-ER	92.3958	4.37625	110.383	4.24575
Raw Data For Figure 2E
Compound	SRC-3	Error	RNAPII	Error
DMSO	520.456	5.2236	598.081	5.75334
E2	529.321	7.48251	602.225	8.46755
4HT	409.906	23.4731	469.711	26.6006
BZA	408.848	22.4226	374.13	26.4349
BPA	567.493	23.0375	640.306	26.4677
2,2' BPA	539.061	22.9104	621.784	25.9611
BGF	479.16	22.3871	661.835	26.6794
CHDM-4-HBA	464.032	22.4542	0.234988	25.5055
HydroQ	581.39	22.7153	610.401	25.7308
TMBPF	536.871	22.635	619.797	26.3393
TMBPF-DGE	490.87	22.6413	609.136	25.9864
TMBPF-ER	489.07	23.1644	664.753	25.569

## Sheet: Figure 2F
Source Data For Figure 2F
Compound	Compound Only	Error	Compound + E2	Error
DMSO	0.0143	0.439825	100	1.45496
E2	100	1.45496	110.251	1.45496
BPA	60.265	0.9542	97.2025	3.3542
2,2' BPA	1.16671	0.0215435	92.2838	4.56113
BGF	7.44841	0.376005	99.1219	2.22899
CHDM-4-HBA	0.160123	0.00485893	16.2793	0.131105
HydroQ	5.66483	0.279595	83.3499	4.84944
TMBPF	0.450347	0.00437378	13.2505	0.568975
TMBPF-DGE	5.98042	1.16811	99.3097	6.27341
TMBPF-ER	2.69975	0.20916	90.9982	0.928821
Raw Data For Figure 2F
Compound	Compound Only	Error	Compound + E2	Error
DMSO	50.6461	1557.72	721.549	10.4982
E2	700.217	10.1879	789.23	10.4153
BPA	442.073	6.99952	703.08	24.2614
2,2' BPA	58.1329	1.07343	670.605	33.1447
BGF	98.9428	4.99476	715.752	16.0954
CHDM-4-HBA	51.5935	1.5656	168.808	1.35949
HydroQ	87.3555	4.31155	611.621	35.5852
TMBPF	53.4789	0.519389	148.811	6.38992
TMBPF-DGE	89.4058	17.4629	716.992	45.2925
TMBPF-ER	68.0925	5.27537	662.117	6.75825
Media	50.5532		61.3284

## Sheet: Figure 2G
Source Data For Figure 2G
Compound	Compound Only	Error
DMSO	100	0.391086
E2	76.1704	3.04128
4HT	145.785	2.98422
BZA	142.622	2.77679
BPA	133.168	2.7473
2,2' BPA	111.024	2.78529
BGF	100.129	2.77991
CHDM-4-HBA	86.6133	2.95041
HydroQ	95.2429	2.99299
TMBPF	104.557	2.8524
TMBPF-DGE	130.254	2.98464
TMBPF-ER	119.58	2.85119
Raw Data For Figure 2G
Compound	Compound Only	Error
DMSO	361.384	1.41332
E2	361.384	14.4291
4HT	526.845	10.7845
BZA	515.412	10.0349
BPA	481.247	9.92831
2,2' BPA	401.222	10.0656
BGF	361.849	10.0461
CHDM-4-HBA	313.007	10.6623
HydroQ	344.193	10.8162
TMBPF	377.853	10.3081
TMBPF-DGE	470.716	10.786
TMBPF-ER	432.144	10.3037

## Sheet: Figure 3A
Source Data For Figure 3A
Compound	Compound Only	Error	Compound + E2	Error
DMSO	0	0.9622	100	1.73715
E2	100	1.92657	105.233	1.4447
4HT	99.3299	3.33065	139.658	6.70592
BZA	103.675	3.37092	151.558	6.80733
BPA	96.5894	3.30393	116.278	6.13708
2,2' BPA	2.12801	0.237553	96.5108	8.20634
BGF	7.16144	0.713396	106.8	5.11172
CHDM-4-HBA	8.75552	0.843443	85.9278	8.89869
HydroQ	5.00813	0.522971	99.3307	2.32172
TMBPF	0.186098	0.143827	94.8324	15.2343
TMBPF-DGE	0.496708	0.313447	93.3724	12.2084
TMBPF-ER	0.711551	0.0852307	93.3724	12.2084
Raw Data For Figure 3A
Compound	Compound Only	Error	Compound + E2	Error
DMSO	1.23293	#DIV/0!	68.3394	1.18716
E2	65.3018	1.25809	71.2718	0.97846
4HT	64.9341	2.17732	90.5617	4.34849
BZA	67.3182	2.18881	97.2301	4.36715
BPA	63.4303	2.16969	77.4611	4.08833
2,2' BPA	11.5972	1.29461	66.3842	5.64467
BGF	14.3591	1.43041	72.1495	3.45327
CHDM-4-HBA	15.2339	1.46752	60.454	6.26062
HydroQ	13.1776	1.37606	67.9643	1.58857
TMBPF	10.5316	8.13947	65.4437	10.5132
TMBPF-DGE	10.7021	6.75351	64.6256	8.44974
TMBPF-ER	10.8199	1.29603	64.6256	8.44974
Media	10.4295		12.3041

## Sheet: Figure 3B
Source Data For Figure 3B
Compound	Compound Only	Error
DMSO	0.0239	0.925622
E2	100	0.926572
4HT	105.33	5.33065
BZA	113.675	4.37092
BPA	96.5894	3.31525
2,2' BPA	4.12801	0.237553
BGF	3.16144	0.713396
CHDM-4-HBA	4.75552	0.843443
HydroQ	3.00813	0.522971
TMBPF	0.186098	0.143827
TMBPF-DGE	0.496708	0.313447
TMBPF-ER	0.711551	0.0852307
Raw Data For Figure 3B
Compound	Compound Only	Error
DMSO	13.242	512.848
E2	68.3384	0.633204
4HT	71.2757	3.6072
BZA	75.8745	2.91746
BPA	66.4588	2.28108
2,2' BPA	15.5037	0.892186
BGF	14.9711	3.3783
CHDM-4-HBA	15.8495	2.81109
HydroQ	14.8866	2.58807
TMBPF	13.3314	10.3033
TMBPF-DGE	13.5025	8.52075
TMBPF-ER	13.6209	1.63154
Media	13.2288

## Sheet: Figure 3C
Source Data For Figure 3C
	E2		BPA		2,2'-BPA		BGF		CHDM-4-HBA		HydroQ		TMBPF		TMBPF-DGE		TMBPF-ER
Concentration (log)	Response	Error	Response	Error	Response	Error	Response	Error	Response	Error	Response	Error	Response	Error	Response	Error	Response	Error
-5.301	100	2.0311	101.89	0.748868	2.0641	0.590106	7.85346	0.443593	8.79782	0.807948	5.12642	0.459037	4.36368	0.401385	5.07295	0.134937	1.03291	0.0775408
-6.301	90.6622	0.403532	78.0999	2.1829	0.00303488	0.00033113	0.14064	0.0119534	3.84001	0.264397	0.519801	0.0283418	0.476141	0.25264	0.859433	0.0536413	0.455552	0.0654281
-7.301	96.5567	1.21917	17.5409	1.38342	0.446886	0.0178654	0.377856	0.0578506	0.141567	0.00530595	0.186337	0.0511302	0.352671	0.0626885	0.0769863	0.00512341	0.0699583	0.00453848
-8.301	77.6238	0.788081	11.3803	0.756727	0.555762	0.0312869	0.981911	0.182371	1.01088	0.0531865	0.500736	0.116952	0.418309	0.0692478	0.243913	0.055069	0.442383	0.029897
-9.301	44.8303	1.61373	3.7923	0.600377	0.437022	0.0537794	0.279077	0.0520966	0.477421	0.064685	0.409725	0.0474966	0.580453	0.208913	0.93827	0.168247	1.44155	0.193492
-10.301	1.0023	0.00943659	0.204426	0.37245	0.0896908	0.0310623	0.0162649	0.0431056	0.4619	0.0466388	0.17697	0.0419867	0.294118	0.190663	0.771008	0.0278225	1.32192	0.0801211
Raw Data For Figure 3C
	E2		BPA		2,2'-BPA		BGF		CHDM-4-HBA		HydroQ		TMBPF		TMBPF-DGE		TMBPF-ER
Concentration (log)	Response	Error	Response	Error	Response	Error	Response	Error	Response	Error	Response	Error	Response	Error	Response	Error	Response	Error
-5.301	65.3018	1.32635	66.3386	0.487576	11.5621	3.3055	14.7389	0.832507	15.2571	1.40113	13.2425	1.18578	12.824	1.17959	13.2131	0.351461	10.9963	0.825491
-6.301	60.178	0.267849	53.2847	1.48931	10.4312	1.13812	10.5067	0.89299	12.5366	0.863185	10.7147	0.584214	10.6908	5.67252	10.9011	0.680389	10.6795	1.53383
-7.301	63.4124	0.800677	20.0546	1.58166	10.6747	0.42675	10.6368	1.62853	10.5072	0.393809	10.5317	2.88987	10.623	1.88828	10.4717	0.696891	10.4679	0.679094
-8.301	53.0235	0.538324	16.6741	1.10874	10.7345	0.604302	10.9683	2.03715	10.9842	0.577924	10.7043	2.50008	10.659	1.76452	10.5633	2.38492	10.6722	0.721249
-9.301	35.0289	1.26091	12.5104	1.98058	10.6693	1.31295	10.5826	1.97551	10.6915	1.44857	10.6543	1.23508	10.748	3.86835	10.9444	1.9625	11.2205	1.50607
-10.301	10.9795	0.103371	10.5417	19.2062	10.4787	3.62905	10.4384	27.6641	10.683	1.07868	10.5266	2.49747	10.5909	6.86557	10.8526	0.391624	11.1549	0.676092
Media	10.4295

## Sheet: Figure 3D
Source Data For Figure 3D
Compound	Compound Only	Error	Compound + E2	Error
DMSO	0.0023	0.649011	100	6.10215
E2	100	3.85449	104.993	5.13232
BPA	68.2485	5.2156	99.5521	6.51353
2,2' BPA	3.38573	0.563784	89.7512	4.87184
BGF	4.36593	0	90.4919	2.05052
CHDM-4-HBA	1.24886	0.0254028	76.9124	0.823471
HydroQ	1.01505	0.00419793	70.5082	1.55501
TMBPF	4.95868	0.280512	71.3782	11.2889
TMBPF-DGE	4.08429	0.162314	95.8027	4.5507
TMBPF-ER	9.1735	0.301395	93.2287	2.98983
Raw Data For Figure 3D
Compound	Compound Only	Error	Compound + E2	Error
DMSO	72.3545	20416.9	650.332	39.6842
E2	677.35	26.1084	679.249	33.2033
BPA	485.25	37.0832	647.739	42.3804
2,2' BPA	92.8246	15.457	590.981	32.0794
BGF	98.7549	0	595.27	13.4887
CHDM-4-HBA	79.8963	1.62516	516.631	5.53137
HydroQ	78.4818	0.324575	479.545	10.576
TMBPF	102.341	5.78942	484.582	76.6394
TMBPF-DGE	97.0509	3.85692	626.025	29.7367
TMBPF-ER	127.841	4.20022	611.119	19.5985
Media	72.3406		71.2294

[truncated: 4 more sheets: Figure 3E, Figure 4, Figure 5A, Figure 5B]
